# Supplementary material for: Associations between diagnoses linked with adverse COVID-19-related outcomes and sickness absence due to COVID-19 or COVID-19 like diagnoses: a prospective Swedish cohort study of 292 274 blue-collar workers in the retail and wholesale industry
Source: Eur J Public Health. 2025 Nov 7;35(6):1300–6. doi: 10.1093/eurpub/ckaf177 (PMC12707510; doi:10.1093/eurpub/ckaf177)
Supplement: ckaf177_Supplementary_Data [file ckaf177_supplementary_data.zip]

Archive with 3 entries (3 files):
- EJPH_table_S1[AU].pdf
- EJPH_table_S2[AU].pdf
- Supplement_Data.zip
